# Supplementary material for: Hospital Mortality and Morbidity in Diabetic Patients with COVID-19: A Retrospective Analysis from the UAE
Source: Int J Environ Res Public Health. 2024 May 29;21(6):697. doi: 10.3390/ijerph21060697 (PMC11204093; doi:10.3390/ijerph21060697)
Supplement: Supplementary file 1 [file ijerph-21-00697-s001.zip]

Archive with 1 entries (1 files):
- ijerph-2998762-supplementary.pdf
